# Supplementary material for: Surface roughness, plaque accumulation, and cytotoxicity of provisional restorative materials fabricated by different methods
Source: PLoS One. 2021 Apr 5;16(4):e0249551. doi: 10.1371/journal.pone.0249551 (PMC8021148; doi:10.1371/journal.pone.0249551)
Supplement: S1 Table — (XLSX) [file pone.0249551.s001.xlsx]

## Sheet: Sheet1
Data for surface roughness
RA	RQ	RZ		RA	RQ	RZ		RA	RQ	RZ
2.231	2.939	22.19		0.554	0.696	5.03		0.937	1.199	10.99
2.387	3.023	19.79		0.585	0.719	4.64		0.454	0.548	3.86
1.584	1.968	17.89		0.559	0.693	3.79		0.756	0.937	6.44
1.916	2.328	16.26		0.531	0.652	3.97		0.559	0.715	5.35
0.684	0.84	5.23		0.473	0.588	3.88		0.604	0.771	5.56
1.029	1.266	7.52		0.514	0.658	4.12		0.713	0.9	6.17
0.497	0.616	3.78		0.438	0.548	3.47		0.744	0.908	5.16
1.809	2.312	16.12		0.42	0.522	3.46		0.74	0.968	7.57
0.652	0.992	14.24		0.528	0.669	4.56		0.778	0.989	6.66
0.731	0.895	4.88		0.763	1.001	8.05		0.447	0.548	3.23
conventional				milling				3D

## Sheet: Sheet1 (2)
RA	RQ	RZ		RA	RQ	RZ		RA	RQ	RZ
2.231	2.939	22.19		0.554	0.696	5.03		0.937	1.199	10.99
2.387	3.023	19.79		0.585	0.719	4.64		0.454	0.548	3.86
1.584	1.968	17.89		0.559	0.693	3.79		0.756	0.937	6.44
1.916	2.328	16.26		0.531	0.652	3.97		0.559	0.715	5.35
0.684	0.84	5.23		0.473	0.588	3.88		0.604	0.771	5.56
1.029	1.266	7.52		0.514	0.658	4.12		0.713	0.9	6.17
0.497	0.616	3.78		0.438	0.548	3.47		0.744	0.908	5.16
1.809	2.312	16.12		0.42	0.522	3.46		0.74	0.968	7.57
0.652	0.992	14.24		0.528	0.669	4.56		0.778	0.989	6.66
0.731	0.895	4.88		0.763	1.001	8.05		0.447	0.548	3.23
conventional				milling				3D
