# Supplementary material for: Surface roughness, plaque accumulation, and cytotoxicity of provisional restorative materials fabricated by different methods
Source: PLoS One. 2021 Apr 5;16(4):e0249551. doi: 10.1371/journal.pone.0249551 (PMC8021148; doi:10.1371/journal.pone.0249551)
Supplement: S2 Table — (XLSX) [file pone.0249551.s002.xlsx]

## Sheet: Sheet1
Group	Direct	1/101	1/102	1/103	1.104	1/105	1/106	1/107
C1	O.G	O.G	O.G	O.G	O.G	298	116	41
C2	O.G	O.G	O.G	O.G	O.G	76	98	14
C3	O.G	O.G	O.G	O.G	O.G	102	48	11
C4	O.G	O.G	O.G	O.G	O.G	296	15	9
C5	O.G	O.G	O.G	O.G	O.G	281	87	19
C6	O.G	O.G	O.G	O.G	O.G	249	112	34
C7	O.G	O.G	O.G	O.G	O.G	218	87	32
C8	O.G	O.G	O.G	O.G	O.G	198	89	41
C9	O.G	O.G	O.G	O.G	O.G	184	85	31
C10	O.G	O.G	O.G	O.G	O.G	275	176	69
D1	O.G	O.G	O.G	O.G	O.G	O.G	36	4
D2	O.G	O.G	O.G	O.G	O.G	O.G	212	31
D3	O.G	O.G	O.G	O.G	O.G	O.G	268	84
D4	O.G	O.G	O.G	O.G	O.G	O.G	89	24
D5	O.G	O.G	O.G	O.G	O.G	O.G	271	111
D6	O.G	O.G	O.G	O.G	O.G	O.G	257	171
D7	O.G	O.G	O.G	O.G	O.G	O.G	225	97
D8	O.G	O.G	O.G	O.G	O.G	O.G	189	78
D9	O.G	O.G	O.G	O.G	O.G	O.G	178	61
D10	O.G	O.G	O.G	O.G	O.G	O.G	267	112
M1	O.G	O.G	O.G	O.G	282	118	75	31
M2	O.G	O.G	O.G	O.G	5	164	63	29
M3	O.G	O.G	O.G	O.G	291	109	58	29
M4	O.G	O.G	O.G	O.G	285	114	48	29
M5	O.G	O.G	O.G	O.G	179	98	29	10
M6	O.G	O.G	O.G	O.G	103	94	33	12
M7	O.G	O.G	O.G	O.G	112	78	24	2
M8	O.G	O.G	O.G	O.G	99	34	14	5
M9	O.G	O.G	O.G	O.G	189	101	79	28
M10	O.G	O.G	O.G	O.G	143	98	75	26

## Sheet: Sheet1 (2)
Data for plaque accumulation
Group	1/104	1/105	1/106	1/107
C1	O.G	298	116	41
C2	O.G	76	98	14
C3	O.G	102	48	11
C4	O.G	296	15	9
C5	O.G	281	87	19
C6	O.G	249	112	34
C7	O.G	218	87	32
C8	O.G	198	89	41
C9	O.G	184	85	31
C10	O.G	275	176	69
D1	O.G	O.G	36	4
D2	O.G	O.G	212	31
D3	O.G	O.G	268	84
D4	O.G	O.G	89	24
D5	O.G	O.G	271	111
D6	O.G	O.G	257	171
D7	O.G	O.G	225	97
D8	O.G	O.G	189	78
D9	O.G	O.G	178	61
D10	O.G	O.G	267	112
M1	282	118	75	31
M2	5	164	63	29
M3	291	109	58	29
M4	285	114	48	29
M5	179	98	29	10
M6	103	94	33	12
M7	112	78	24	2
M8	99	34	14	5
M9	189	101	79	28
M10	143	98	75	26

## Sheet: Sheet3
	C	M
	7.3	6.97
	0.2	0.17

## Sheet: Sheet3 (2)
	C	D	M
	7.89	8.24	7.63
	0.28	0.28	0.25

## Sheet: Sheet3 (3)
	C	D	M
	8.4	8.73	8.18
	0.28	0.47	0.4
