# Supplementary material for: Surface roughness, plaque accumulation, and cytotoxicity of provisional restorative materials fabricated by different methods
Source: PLoS One. 2021 Apr 5;16(4):e0249551. doi: 10.1371/journal.pone.0249551 (PMC8021148; doi:10.1371/journal.pone.0249551)
Supplement: S3 Table — (XLSX) [file pone.0249551.s003.xlsx]

## Sheet: Sheet1
		Data for cell viability
		GC	3D	Milling
		89.54	100.82	79.05
		87.02	86.10	80.08
		104.10	99.31	80.04
		96.10	95.01	80.04
		84.15	91.41	79.07
		83.18	99.16	75.03
		99.90	124.61	99.19
		82.38	96.81	82.05
		88.04	97.32	79.34
		97.39	85.90	78.13
